# Supplementary material for: Accuracy of Calcium Scoring calculated from contrast-enhanced Coronary Computed Tomography Angiography using a dual-layer spectral CT: A comparison of Calcium Scoring from real and virtual non-contrast data
Source: PLoS One. 2018 Dec 6;13(12):e0208588. doi: 10.1371/journal.pone.0208588 (PMC6283621; doi:10.1371/journal.pone.0208588)
Supplement: S1 Dataset — Please see the supporting zipped file: Supporting_DATA. (ZIP) [file pone.0208588.s001.zip]

Archive with 3 entries (2 files):
- DATA/
- DATA/S1_CT&P_DATA.xlsx
- DATA/S2_P_DATA.xlsx
