# Supplementary material for: Accuracy of Calcium Scoring calculated from contrast-enhanced Coronary Computed Tomography Angiography using a dual-layer spectral CT: A comparison of Calcium Scoring from real and virtual non-contrast data
Source: PLoS One. 2018 Dec 6;13(12):e0208588. doi: 10.1371/journal.pone.0208588 (PMC6283621; doi:10.1371/journal.pone.0208588)
Supplement: S1 Dataset — Please see the supporting zipped file: Supporting_DATA. (ZIP) [file pone.0208588.s001.zip › DATA/S1_CT&P_DATA.xlsx]

## Sheet: Tabelle
ID	HR	BMI	AGE	SEX	HEIGHT	WEIGHT	DIAB	HTN	MI	SMOKE	FAMILY	DYSLIP	AO_ANGIO_HU	VNC_MYO_HU	VNC_MYO_SD	RNC_MYO_HU	RNC_MYO_SD	VNC_AO_HU	VNC_AO_SD	RNC_AO_HU	RNC_AO_SD	VNC_MASS	VNC_VOL	RNC_MASS	RNC_VOL	RNC_CACS	VNC_CACS	RNC_CACS_CLIN	SEC_CACS	DLP_CACS	DLP_ANGIO
1		0	38	MALE			FALSE	FALSE	FALSE	FALSE	FALSE	FALSE	328	56	17	38	10	42	14	50	15	0	0	0	0	0	0	0	460	145	359
2		0	68	MALE			FALSE	FALSE	FALSE	FALSE	FALSE	FALSE	519	42	5	38	11	28	6	34	9	173	309	736	792	1047	196	697	283	145	470
3	0	0	67	MALE			FALSE	FALSE	FALSE	FALSE	FALSE	FALSE	350	41	8	46	9	25	8	51	10	0	0	0	0	0	0	0	239	144	270
4	0		51	FEMALE			FALSE	FALSE	FALSE	FALSE	FALSE	FALSE	348	45	6	46	8	29	6	42	9	0	0	0	0	0	0	0	193	145	434
5	0	0	70	MALE			FALSE	FALSE	FALSE	FALSE	FALSE	FALSE	307	33	12	49	12	28	10	38	15	524	751	1267	1351	1951	784	1411	541	173	952
6	0	0	67	FEMALE			FALSE	FALSE	FALSE	FALSE	FALSE	FALSE	376	44	12	37	22	26	10	48	17	242	340	346	384	461	303	426	119	173	477
7	0	0	59	FEMALE			FALSE	FALSE	FALSE	FALSE	FALSE	FALSE	462	28	15	45	14	15	11	41	10	0	0	0	0	0	0	0	284	173	380
8	0	0	30	MALE			FALSE	FALSE	FALSE	FALSE	FALSE	FALSE	363	24	8	55	13	23	8	49	9	0	0	0	0	0	0	0	346	144	270
9	0	0	62	MALE			FALSE	FALSE	FALSE	FALSE	FALSE	FALSE	325	40	10	45	11	23	12	43	12	60	82	165	152	213	85	127	203	174	325
10	0	0	76	FEMALE			FALSE	FALSE	FALSE	FALSE	FALSE	FALSE	440	-3	19	53	23	11	10	43	15	65	65	53	70	93	103	266	419	174	714
11	0	0	48	MALE			FALSE	FALSE	FALSE	FALSE	FALSE	FALSE	171	50	15	49	12	45	9	48	14	0	0	0	0	0	0	0	146	173	358
12	0	0	48	FEMALE			FALSE	FALSE	FALSE	FALSE	FALSE	FALSE	353	42	6	40	9	19	8	35	8	8	16	28	33	44	10	27	213	173	434
13	0	0	67	FEMALE			FALSE	FALSE	FALSE	FALSE	FALSE	FALSE	495	46	10	47	7	5	8	42	11	55	91	332	361	444	59	295	180	173	433
16	0	0	53	MALE			FALSE	FALSE	FALSE	FALSE	FALSE	FALSE	374	45	18	39	32	16	17	45	28	56	116	80	118	122	51	66	371	144	406
17	0	0	60	MALE			FALSE	FALSE	FALSE	FALSE	FALSE	FALSE	145	42	14	34	31	31	10	45	17	316	447	629	667	898	434	649	176	202	417
19	0	0	43	MALE	0	0	FALSE	FALSE	FALSE	FALSE	FALSE	FALSE	406	56	13	55	23	32	11	52	12	0	0	0	0	0	0	0	913	145	271
20	0	0	40	MALE	0	0	FALSE	FALSE	FALSE	FALSE	FALSE	FALSE	346	50	8	48	10	42	10	46	11	0	0	0	0	0	0	0	165	173	380
21	0	0	75	FEMALE	0	0	FALSE	FALSE	FALSE	FALSE	FALSE	FALSE	461	40	15	44	17	40	16	39	16	92	149	210	227	315	116	247	113	146	271
22	0	0	54	MALE	0	0	FALSE	FALSE	FALSE	FALSE	FALSE	FALSE	263	46	6	41	10	37	6	36	9	25	58	49	86	59	23	12	410	174	358
23	0	0	78	MALE	0	0	FALSE	FALSE	FALSE	FALSE	FALSE	FALSE	417	29	14	40	11	41	11	44	11	353	554	728	744	1033	531	655	454	174	325
