# Supplementary material for: Accuracy of Calcium Scoring calculated from contrast-enhanced Coronary Computed Tomography Angiography using a dual-layer spectral CT: A comparison of Calcium Scoring from real and virtual non-contrast data
Source: PLoS One. 2018 Dec 6;13(12):e0208588. doi: 10.1371/journal.pone.0208588 (PMC6283621; doi:10.1371/journal.pone.0208588)
Supplement: S1 Dataset — Please see the supporting zipped file: Supporting_DATA. (ZIP) [file pone.0208588.s001.zip › DATA/S2_P_DATA.xlsx]

## Sheet: Tabelle1
BMI	Hyperlipidämie	HTN	bekannte Khk	rauchen	Diabetes	pos fam Historie	koro	Befund Koro
23.1	ja	ja	nein	nein	nein	nein	2017-06-07	HS, LAD, 1.R.diag, RCA, RPLD
26.4	nein	ja	nein	ex (xxxpy)	nein	nein	keine	…
32.8	ja	ja	nein	nein	nein	nein	2017-05-12	KHK, keine interv. Bed Stenose
26.5	nein	nein	nein	ja (xxxpy)	nein	nein	keine
24.2	nein	ja	nein	nein	nein	nein	keine
nicht erhoben	nein	nein	nein	ex (xxxpy)	nein	nein	keine
23	ja	nein	nein	ex (xxxpy)	nein	ja	2017-03-20	KHK, keine interv. Bed Stenose
21.5	ja	nein	nein	nein	nein	ja	2017-03-07	KHK, keine interv. Bed Stenose
28.1	nein	nein	nein	nein	nein	nein	keine
nicht erhoben	nein	nein	nein	nein	nein	nein	keine
45.2	ja	ja	ja	ja (90py)	nein	nein	keine
nicht erhoben	nein	ja	nein	nein	nein	nein	keine
32.7	nein	ja	nein	ex (xxxpy)	nein	nein	keine
21.4	nein	nein	nein	nein	nein	nein	keine
31.8	ja	nein	nein	nein	nein	ja	2016-09-01	KHK, keine interv. Bed Stenose
29.6	nein	nein	nein	Ex (50py)	nein	nein	keine
26.9	ja	ja	nein	ex (xxxpy)	nein	nein	2016-10-24	KHK, keine interv. Bed Stenose
nicht erhoben	ja	nein	ja	ex (20py)	nein	nein	2014-01-24	Z.n. Interv. LAD, aktuell keine interv. Bed. Stenosen
27.5	ja	ja	ja	nein	ja	ja	2016-09-12	keine interventionsbed. Stenosen, kollat. Verschluss der RCA
23.8	nein	ja	nein	nein	nein	ja	keine
24.7	ja	ja	ja	nein	ja	ja	keine
